# Supplementary material for: ATHB1 Interacts with Hormone-Related Gene Regulatory Networks Involved in Biotic and Abiotic Stress Responses in Arabidopsis
Source: Cells. 2025 Sep 17;14(18):1456. doi: 10.3390/cells14181456 (PMC12468107; doi:10.3390/cells14181456)
Supplement: Supplementary file 1 [file cells-14-01456-s001.zip]

Archive with 5 entries (5 files):
- .DS_Store
- proofreading_Forte et al_Supplementary Figures_S1_S2.pdf
- proofreading_Forte et al_Supplementary Table S1.xlsx
- proofreading_Forte et al_Supplementary Table S2.xlsx
- proofreading_Forte et al_Supplementary Table S3.pdf
