# Supplementary material for: ATHB1 Interacts with Hormone-Related Gene Regulatory Networks Involved in Biotic and Abiotic Stress Responses in Arabidopsis
Source: Cells. 2025 Sep 17;14(18):1456. doi: 10.3390/cells14181456 (PMC12468107; doi:10.3390/cells14181456)
Supplement: Supplementary file 1 [file cells-14-01456-s001.zip › proofreading_Forte et al_Supplementary Table S1.xlsx]

## Sheet: Suppl Table S1
Supplementary Table S1. List of differentially expressed genes in athb1 respect to WT seedlings in microarray analysis (three independent biological replicates for each genotype and time point). The table include genes with a signal log2 ratio value <-0.5 or >0.5 in the expression level and BH corrected cut-off P-value < 0.05 in both untreated controls at 1h and 4h time points. The sequences matc…
AGI code	Gene symbol	athb1/WT mock 1h (log2 FC)	athb1/WT mock 4h (log2 FC)	Description	BS-I (1)			BS-I (2)			BS-I (3)			BS-I (4)			BS-I (5)			BS-I (6)			BS-I (7)
					matching_seq	Start (bp)	End (bp)	matching_seq	Start (bp)	End (bp)	matching_seq	Start (bp)	End (bp)	matching_seq	Start (bp)	End (bp)	matching_seq	Start (bp)	End (bp)	matching_seq	Start (bp)	End (bp)	matching_seq	Start (bp)	End (bp)
AT4G03156		3.99	3.70	small GTPase-like protein; signalling, G-proteins	acaaAATTATTagga	-676	-670	ataaAATAATTagaa	-1108	-1102	caaaAATTATTttta	-1128	-1122
AT5G10140	FLC	2.09	1.71	FLOWERING LOCUS C, MADS-box transcription factor family protein; specific transcriptional repressor	aaaaAATAATTaatg	-786	-780	atatAATTATTagca	-918	-912	aagaAATAATTtcat	-2021	-2015
AT1G36920		2.00	2.23	hypothetical protein	gaggAATTATTtgct	-1747	-1741	atttAATTATTtttg	-1883	-1877	tggaAATAATTattg	-2091	-2085	tgatAATTATTttgt	-2139	-2133
AT3G49360	PGL2	1.93	1.77	6-PHOSPHOGLUCONOLACTONASE 2; encodes a cytosolic 6-phosphogluconolactonase (PGL) thought to be involved in the oxidative pentose-phosphate pathway (OPPP).	aattAATTATTatca	-349	-343	gattAATAATTttgc	-1755	-1749
AT5G45820	CIPK20, SNRK3.6	1.65	0.61	CIPK20, SnRK3.6, PKS18 (CBL-INTERACTING PROTEIN KINASE 20) protein serine/threonine kinase; signal transduction; response to abscisic acid	tttgAATTATTctat	-1395	-1389	atatAATAATTattg	-1530	-1524	tataAATAATTaaga	-1614	-1608
AT1G42705		1.58	1.75	transposable element gene	ttaaAATTATTaata	-252	-246	ataaAATTATTttat	-1500	-1494
AT1G12000		1.52	1.24	Phosphofructokinase family protein; photosynthesis; response to glucose	ttatAATAATTcgtg	-1605	-1599	catgAATAATTgttt	-2830	-2824
AT1G12040	LRX1	1.37	0.91	LRX1 (LEUCINE-RICH REPEAT/EXTENSIN 1); histidine phosphotransfer kinase/ structural constituent of cell wall; root hair morphogenesis and elongation.	aaaaAATAATTtaag	-1418	-1412	tcttAATTATTattg	-2045	-2039
AT1G12050	FAH	1.33	1.35	FAH (FUMARYLACETOACETATE HYDROLASE); SHORT-DAY SENSITIVE CELL DEATH 111 (SSCD1); fumarylacetoacetase, tyrosine catabolism
AT3G30200		1.29	1.22	Plant transposase	cattAATTATTtagt	-840	-834	cttaAATAATTattg	-1122	-1116	ttcaAATTATTcttt	-1401	-1395	tataAATAATTtatt	-1697	-1691	agaaAATTATTtgaa	-2115	-2109	catcAATTATTtggg	-2481	-2475	tttaAATAATTacca	-2957	-2951
AT5G28290	ATNEK3	1.12	0.95	AtNEK3, NIMA-related serine/threonine kinases; Plant Neks might be involved in plant development processes.	tttCAATTATTGctt	-430	-424	aacaAATTATTatac	-853	-847	gaccAATTATTacca	-912	-906	tgggAATTATTatcg	-2559	-2553
AT1G08090	NRT2.1	1.01	0.63	ATNRT2.1; nitrate transmembrane transporter; up-regulated by nitrate; functions as a repressor of lateral root initiation independently of nitrate uptake.	tctaAATTATTgagt	-2708	-2702
AT3G16670		1.00	1.28	Pollen Ole e 1 allergen and extensin family protein; response to oxidative stress	aattAATAATTtgac	-1882	-1876	acaaAATAATTgaat	-2092	-2086	tcgaAATAATTcata	-2281	-2275
AT1G12020		0.98	0.98	hypothetical protein	cacaAATAATTaatt	-466	-460	cacaAATAATTcaca	-870	-864	ggttAATTATTtagt	-2295	-2289
AT2G26630		0.91	0.83	transposable element gene	taaaAATTATTaacg	-103	-97	ttatAATTATTtcta	-2677	-2671
AT1G35612		0.89	1.19	transposable element gene	ttatAATTATTactt	-310	-304
AT1G34760	GRF11	0.87	0.53	GRF11 (GENERAL REGULATORY FACTOR 11); RHS5 (ROOT HAIR SPECIFIC 5); Binds H+-ATPase in response to blue light; vascular leaf senescent stage	attgAATAATTcggt	-761	-755
AT2G21370	XK1	0.86	0.86	XK1 (xylulose kinase putative); experimental evidence suggest that it does not act on xylulose ; vascular leaf senescent stage; flowering stage
AT1G03420	SADHU4-2	0.79	1.09	SADHU4-2 (SADHU NON-CODING RETROTRANSPOSON 4-2); flowering stage; plant embryo stage; vascular leaf senescent stage	tattAATTATTgact	-2090	-2084	aataAATAATTtatt	-2199	-2193
AT5G28020	CYSD2	0.74	0.72	CYSD2 (cysteine synthase CysD2); flowering stage; plant embryo stage; vascular leaf senescent stage	atgaAATTATTcaag	-81	-75	cactAATAATTcgtt	-1758	-1752
AT2G47750	GH3.9	0.73	0.60	GH3.9 (PUTATIVE INDOLE-3-ACETIC ACID-AMIDO SYNTHETASE); auxin-responsive gene; flowering stage; plant embryo stage; vascular leaf senescent stage	taacAATTATTttag	-2522	-2516
AT4G14690	ELIP2	0.73	0.74	ELIP2 (early light-induced protein); biogenesis of all chlorophyll-binding complexes; response to high light intensity; response to light stimulus	gcaaAATAATTcgat	-723	-717	tctaAATAATTgttg	-1520	-1514	gcgaAATAATTtgtt	-2808	-2802
AT2G26870	NPC2	0.72	0.67	NPC2 (Non-specific phospholipase C2); involved in gametophyte development; flowering stage; plant embryo stage; vascular leaf senescent stage	caagAATAATTaaca	-1065	-1059	attgAATTATTtcta	-1408	-1402
AT2G41480	PRX25	0.71	0.71	PRX25 (PEROXIDASE 25); lignification of cell walls; response to stress; regulated by COG1, involved in seed longevity.	tctcAATTATTagat	-596	-590	tgttAATAATTttta	-1146	-1140	agaaAATAATTaact	-1371	-1365	agaaAATAATTaacc	-1651	-1645	agaaAATTATTtatt	-2642	-2636	ctttAATTATTcgta	-2884	-2878
AT1G09910		0.69	0.76	Rhamnogalacturonate lyase family protein; flowering stage; plant embryo stage; vascular leaf senescent stage
AT2G01400		0.68	0.55	hypothetical protein
AT5G62280	DUF1442	0.66	0.65	DUF1442 family protein	aattAATTATTaaat	-567	-561	ttacAATTATTcgag	-2369	-2363
AT1G18100	MFT	0.65	0.66	MFT (MOTHER OF FT AND TFL); member of the FT and TFL1 family of phosphatidylethanolamine-binding proteins; expressed in seeds and up-regulated in response to ABA	aggaAATTATTtcct	-1082	-1076	ttaaAATAATTaacg	-1224	-1218	ctaaAATAATTaatt	-1250	-1244	actaAATTATTgtta	-1277	-1271	acaaAATAATTtttg	-1494	-1488	tgcaAATTATTtact	-2754	-2748
AT1G32540	LOL1	0.65	0.57	LOL1(LSD ONE LIKE 1); protein with 3 plant-specific zinc finger domains that acts as a positive regulator of cell death; defense response to other organism; DNA binding	gaagAATTATTagat	-410	-404	aaaaAATAATTtatt	-435	-429	tataAATTATTaagt	-1040	-1034	tagcAATAATTaata	-1269	-1263	aagaAATAATTtatt	-1338	-1332	atcaAATAATTagac	-2361	-2355	tccaAATAATTtcag	-2942	-2936
AT5G06570		0.63	0.52	alpha/beta-Hydrolases superfamily protein
AT1G12010	ACO3	0.63	0.80	ACO3 ( 1-amino-cyclopropane-1-carboxylic acid oxidase 3); ethylene biosynthesis	aaaaAATTATTtaaa	-141	-135	gaaaAATAATTttta	-231	-225	aaacAATTATTcatg	-413	-407	cacgAATTATTataa	-1638	-1632
AT4G21326	SBT3.12	0.61	0.63	SBT3.12 (SUBTILASE 3.12); serine-type endopeptidase activity	ttgaAATAATTgcga	-841	-835	taaCAATTATTGttg	-1243	-1237	agaCAATAATTGgcg	-2368	-2362
AT2G18120	SRS4	0.61	0.52	SRS4 (SHI-RELATED SEQUENCE 4); RING finger-like zinc finger motif; transcription regulation; protein binding; promote gynoecium, stamen and leaf development	actaAATTATTaact	-996	-990	ttttAATAATTctac	-1449	-1443	cagcAATAATTatca	-2154	-2148
AT2G20620		0.59	0.66	hypothetical protein	actaAATTATTattt	-903	-897	acacAATAATTatgg	-2131	-2125	tttaAATTATTacat	-2271	-2265
AT2G29290	DEG14	0.58	0.58	NAD(P)-binding Rossmann-fold superfamily protein	gcgtAATAATTaaga	-1372	-1366
AT2G46220		0.56	0.72	DUF2358 family protein; flowering stage; plant embryo stage; vascular leaf senescent stage	ctatAATTATTtttg	-853	-847
AT5G32460		0.56	0.50	Transcriptional factor B3 family protein	cgatAATTATTctag	-2631	-2625
AT5G24500	ALP2	0.56	0.54	ALP2 (ANTAGONIST OF LIKE HETEROCHROMATIN PROTEIN 2); fantom protein; flowering stage, plant embryo stage, vascular leaf senescent stage	gtaaAATTATTaggc	-932	-926	agtaAATTATTataa	-1803	-1797
AT4G30110	HMA2	0.54	0.60	HMA2 (HEAVY METAL ATPASE 2); protein similar to Zn-ATPase, a P1B-type ATPases transport zinc	ctgaAATAATTgtag	-198	-192	aaatAATAATTatat	-2349	-2343	gataAATAATTagta	-2407	-2401	cataAATTATTagta	-2632	-2626
AT5G49740	AtFRO7	0.52	0.53	FRO7 (FERRIC REDUCTION OXIDASE 7); chloroplast ferric chelate reductase involved in iron mobilization from the cytosol into the chloroplast; stress response	aaaaAATAATTtttt	-543	-537	aataAATAATTgggg	-1369	-1363	tataAATAATTcaat	-2882	-2876
AT4G33300	ADR1-L1	-0.52	-0.67	ADR1-L1 (ADR1-like 1); nucleotide-binding leucine-rich repeat (NB-LRR) immune receptors; probable disease resistance protein	tattAATTATTagcc	-1020	-1014	tttcAATTATTttca	-1165	-1159	tataAATAATTaaca	-1285	-1279	tttcAATAATTcact	-2114	-2108	ctcaAATTATTtttt	-2507	-2501
AT4G37410	CYP81F4	-0.53	-0.59	CYP81F4 (CYTOCHROME P450, FAMILY 81, SUBFAMILY F, POLYPEPTIDE 4); iron ion binding monooxygenase activity	tctgAATTATTtcag	-2061	-2055	cgaaAATAATTcagt	-2413	-2407	atacAATAATTcaaa	-2552	-2546	aataAATTATTcata	-2629	-2623
AT1G70850	MLP34	-0.53	-0.50	MLP34 (MLP-like protein 34); response to stress	ttcaAATAATTctac	-189	-183	ttcaAATAATTaaaa	-226	-220	taacAATAATTatat	-362	-356
AT2G46440	CNGC11	-0.54	-0.88	CNGC11 (CYCLIC NUCLEOTIDE-GATED CHANNEL 11); defense response	aaatAATAATTaatg	-800	-794
AT1G52560	HSP26.5	-0.54	-0.71	HSP26.5 (small heat shock protein-like), HSP20-like chaperones superfamily protein; response to heat	caagAATAATTtgaa	-358	-352	cgtcAATAATTaaaa	-653	-647	ataaAATAATTagta	-1011	-1005	agctAATAATTcgac	-2898	-2892
AT2G01530	MLP329	-0.56	-0.62	MLP329 (MLP-like protein 329); ZCE2 ((ZUSAMMEN-CA)-ENHANCED 2); defense response; copper ion binding	aaacAATAATTatgg	-371	-365	tattAATTATTcagg	-1648	-1642
AT1G51660	MKK4	-0.56	-0.51	MKK4 (mitogen-activated map kinase kinase 4); MAP kinase kinase/ kinase; involved in innate immunity; this protein activates MPK3/MPK6 and early-defense genes redundantly with MKK5
AT1G74440		-0.57	-0.81	MHL Similar to MPH1, can complement mph1-1 salt sensitivity phenotype. Involved in the production of odd chain fatty acids and may function redundantly with MPH in sphingolipid catabolism. ER membrane protein, putative	cattAATAATTgaat	-1504	-1498
AT2G28080	TEC3	-0.57	-0.53	TEC3 (TARGETS UNDER ETTIN CONTROL3); Meristem-organ boundary gene, which is together with CUC1-3 and BOP1-2, regulated by ARF3 at the periphery of the SAM by auxin; DNA binding; UDP-Glycosyltransferase superfamily protein	aaaaAATTATTattc	-493	-487	gccgAATAATTtagt	-619	-613	ttttAATAATTacca	-755	-749	caacAATTATTatac	-1808	-1802	tgaaAATTATTtagc	-2538	-2532
AT4G21830	MSRB7	-0.59	-0.77	MSRB7 (methionine sulfoxide reductase B7); response to singlet oxygen; protein repair; involved in tolerance to oxidative stress	cctaAATTATTtgta	-471	-465
AT1G19180	JAZ1	-0.60	-0.77	JAZ1/TIFY10A (JASMONATE-ZIM-DOMAIN PROTEIN 1); jasmonic acid mediated signaling pathway; response to jasmonic acid; response to wounding; protein binding; flowering stage; plant embryo stage; vascular leaf senescent stage
AT5G55450	LTP4.4	-0.60	-0.83	Bifunctional inhibitor/lipid-transfer protein/seed storage 2S albumin superfamily protein; response to other organism; fatty acid binding	atttAATAATTtatt	-457	-451	tttaAATTATTgttt	-2312	-2306
AT4G23496	SP1L5	-0.60	-0.51	SP1L5 (SPIRAL1-LIKE5); regulates cortical microtubule organization	attaAATAATTtaat	-499	-493	agagAATTATTttca	-2281	-2275	taatAATAATTggga	-2384	-2378
AT1G61340	FBS1	-0.63	-0.74	FBS1 (F-BOX STRESS INDUCED 1), F-box protein induced by various biotic or abiotic stress; cellular response to hypoxia, response to ACC, response to ABA, response to jasmonic acid, response to salicylic acid, response to salt stress, response to wounding	tcttAATTATTaatt	-1645	-1639	agttAATAATTtagt	-1897	-1891
AT1G70880		-0.64	-0.85	Polyketide cyclase/dehydrase and lipid transport superfamily protein; involved in defense response	aataAATAATTgtgt	-432	-426	gtaaAATTATTcttc	-1544	-1538
AT1G64360	SAQR	-0.65	-0.73	SAQR (SENESCENCE-ASSOCIATED AND QQS-RELATED); response to oxidative stress; it's expression is increased during light induced oxidative stress ,drought stress and also during senescence	ttgcAATAATTagca	-677	-671
AT5G64120	PRX71	-0.65	-0.56	PRX71 (PEROXIDASE 71); encodes a cell wall bound peroxidase that is induced by hypo-osmolarity and is involved in the lignification of cell walls; response to oxidative stress, response to stress.	ctcaAATTATTtttt	-2317	-2311	accaAATTATTattt	-2666	-2660
AT4G39030	EDS5	-0.65	-1.51	EDS5, SID1 (ENHANCED DISEASE SUSCEPTIBILITY 5); multidrug and toxin extrusion transporter; salicylic acid biosynthesis process, response to salycylic acid, defense response	actaAATAATTatgc	-230	-224	ataaAATAATTaccc	-284	-278	tctaAATAATTacat	-305	-299	tataAATTATTattt	-651	-645	taacAATAATTtcca	-1220	-1214
AT1G76040	CPK29	-0.67	-0.64	CPK29 (CALCIUM-DEPENDENT PROTEIN KINASE 29); intracellular signal transduction; ATP binding / calcium calmodulin-dependent protein kinase/ serine threonine tyrosine kinase
AT2G36490	ROS1, DML1	-0.68	-0.69	ROS1 (REPRESSOR OF SILENCING 1), DML1 (DEMETER-LIKE 1); functions by demethylating the target promoter DNA; interacts physically with RPA2/ROR1	aagaAATTATTgaac	-320	-314	ttctAATTATTttat	-1042	-1036	aaatAATAATTctaa	-1219	-1213
AT1G17380	JAZ5	-0.70	-1.05	JAZ5 (JASMONATE-ZIM-DOMAIN PROTEIN 5); response to wounding, response to jasmonic ascid, regulation of jasmonic acid mediated signaling pathway
AT5G10380	RING1	-0.70	-1.32	RING1; RING finger domain protein with E3 ligase activity that is localized to the lipid rafts of the plasma membrane; protein binding / ubiquitin-protein ligase/ zinc ion binding. Programmed cell death, protein ubiquitination, response to bacterium	ctcaAATTATTtcca	-2739	-2733
AT1G20280	hd-zip like	-0.71	-0.73	homeobox-leucine zipper protein-like protein	tatcAATAATTaatt	-1387	-1381
AT3G48090	EDS1	-0.71	-1.10	EDS1 (enhanced disease susceptibility 1); lipase/ signal transducer/ triacylglycerol lipase; response to hypoxia, salicylic acid mediated signaling pathway, lipid metabolic process
AT2G41090	CML10	-0.72	-0.82	CML10 (calmodulin-like calcium-binding protein 10); CML10 interacts with phosphomannomutase (PMM) in vivo and increases its activity thereby affecting ascorbic acid biosynthesis; cellular response to hypoxia, cellular response to oxidative stress	acgaAATAATTtaga	-372	-366
AT5G27410		-0.72	-0.59	D-aminoacid aminotransferase-like PLP-dependent enzymes superfamily protein
AT2G47180	AtGolS1	-0.72	-0.54	GOLS1 (GALACTINOL SYNTHASE 1); glycosyltransferase activity; galactose metabolic process, response to cold, response to oxidative stress, response to salt stress	ttgtAATTATTagtg	-623	-617	tcacAATAATTaatt	-733	-727	gtttAATAATTtgga	-2507	-2501
AT1G76600		-0.75	-1.36	PADRE protein up-regulated after infection by S. sclerotiorun; cellular response to hypoxia	cgtgAATTATTtgga	-971	-965	agcgAATTATTgaga	-2128	-2122	tttaAATTATTcacg	-2944	-2938
AT5G47220	ERF2	-0.76	-0.74	ERF2 (ETHYLENE RESPONSE FACTOR- 2); ERF/AP2 transcription factor family; positive regulator of JA-responsive defense genes and resistance to F. oxysporum; ethylene-activated signaling pathway; involved in the regulation of gene expression by stress factors and by components of stress signal transduction pathways	caaaAATTATTactc	-516	-510	attcAATAATTatcc	-1016	-1010
AT1G76650	CML38	-0.77 *	-1.61	CML38 (CALMODULIN-LIKE 38); calcium-binding EF hand family protein; positive regulation of brassinosteroid mediated signaling pathway, inducible by nitrate and hypoxia; response to wounding; potential calcium sensor	tgacAATAATTatta	-660	-654	acaaAATAATTatag	-870	-864
AT5G46710		-0.80	-1.66	PLATZ transcription factor family protein, zinc-binding family protein	taacAATTATTtcta	-1633	-1627	acctAATAATTaagc	-1746	-1740	agtaAATAATTaaaa	-1781	-1775
AT1G32920		-0.80	-1.07	hypothetical protein	ccttAATAATTttta	-564	-558	agacAATTATTatct	-2025	-2019
AT1G59590	ZCF37	-0.81	-1.40	ZCF37; protein coding	cactAATTATTgaaa	-1406	-1400	tgtcAATAATTagta	-1508	-1502	gggaAATAATTttca	-1707	-1701	ataaAATTATTtggg	-1719	-1713
AT5G18470		-0.82	-1.44	Curculin-like (mannose-binding) lectin family protein	ggaaAATTATTcctc	-586	-580	tggcAATAATTtggt	-2298	-2292
AT3G49780	ATPSK4	-0.82	-0.75	PSK4 (PHYTOSULFOKINE 4 PRECURSOR), peptide growth factor; expression is controlled by miPEP858a/miR858a	attcAATAATTaaaa	-233	-227	atatAATTATTacta	-265	-259	atcaAATAATTtagt	-330	-324	aaaaAATTATTttac	-1541	-1535	tcatAATAATTtcat	-1619	-1613	ggagAATTATTcatg	-1880	-1874	agatAATTATTaacg	-2195	-2189
AT1G58420		-0.85	-0.70	Uncharacterized conserved protein UCP031279; defense response	tgatAATTATTccag	-1844	-1838
AT1G21110	IGMT3	-0.86	-0.97	IGMT3 (INDOLE GLUCOSINOLATE O-METHYLTRANSFERASE 3); involved in methylation; S-adenosylmethionine-dependent methyltransferase activity; protein dimerization activity	caacAATAATTtata	-217	-211	ttaaAATTATTttac	-722	-716	tttgAATAATTcatg	-1514	-1508	taaaAATAATTacgt	-1998	-1992	ataaAATAATTtatt	-2039	-2033	tattAATTATTaaga	-2549	-2543
AT1G67970	At-HSFA8	-0.86	-1.27	HSFA8 (HEAT SHOCK TRANSCRIPTION FACTOR A8); member of Heat Stress Transcription Factor (Hsf) family; regulation of DNA-templated transcription, DNA-binding transcription factor activity; HSFA8 functions as redox sensing transcription factor within the stress-responsive transcriptional network	aaatAATAATTccta	-1043	-1037	atagAATTATTtaaa	-1631	-1625	aacaAATAATTttgt	-2640	-2634
AT3G26210	CYP71B23	-0.87	-1.12	CYP71B23 (CYTOCHROME P450, FAMILY 71, SUBFAMILY B, POLYPEPTIDE 23), putative cytochrome P450; electron carrier/ heme binding / iron ion binding / monooxygenase/ oxygen binding	ctcgAATAATTtatc	-253	-247	tcccAATTATTcatc	-1021	-1015
AT5G27420	CNI1	-0.87	-1.17	CNI1 (Carbon/Nitrogen Insensitive1)/ATL31; a RING type ubiquitin ligase that is required for the plant C/N response during seedling growth transition; may be involved in the early steps of the plant defense signaling pathway
AT1G28480	GRX480	-0.90	-1.55	GRX480; glutaredoxin family that regulates protein redox state; GRX480 interacts with TGA factors and suppresses JA-responsive PDF1.2 transcription; GRX480 transcription is SA-inducible and requires NPR1. Maybe involved in SA/JA cross-talk.	aacaAATAATTgttt	-1531	-1525
AT2G14560	LURP1	-0.90	-1.57	LURP1 (late upregulated in response to Hyaloperonospora parasitica) which exhibits a pronounced upregulation after recognition of the pathogenic oomycte H. parasitica; response to salicylic acid, defense response to fungus	agtcAATTATTaaaa	-2245	-2239	ctaaAATAATTagat	-2298	-2292	aaccAATAATTtcat	-2438	-2432
AT5G59820	ZAT12	-0.91	-1.18	ZAT12/RHL41 (RESPONSIVE TO HIGH LIGHT 41); transcription factor; zinc finger protein involved in high light and cold acclimation; this gene may be involved in negative regulatory circuit of the CBF pathway. Response to stress, response to oxidative stress	tgttAATTATTgact	-1300	-1294	tattAATTATTgtat	-1544	-1538
AT1G78410	VQ10	-0.91	-1.55	VQ10 (VQ MOTIF‐CONTAINING PROTEIN 10), member of a conserved family that of proteins that contain five conserved amino acids FxxhVQxhTG; protein binding, interaction with WRKY transcription factors; response to oxidative stress, defense response to fungus	atatAATAATTagga	-415	-409	tttaAATAATTacta	-622	-616	taaaAATAATTatat	-653	-647	tgaaAATAATTaggg	-1658	-1652
AT2G31880	EVR, SOBIR1	-0.92	-0.97	EVR, SOBIR1 (SUPPRESSOR OF BIR1); encodes a putative leucine-rich repeat transmembrane protein kinase; regulates cell death and innate immunity; regulation of defense response	tacaAATAATTcaaa	-478	-472
AT1G21550	CML44	-0.93	-0.81	Calcium-binding EF-hand family protein, cellular response to hypoxia, stress response
AT1G67860		-0.93	-0.94	Transmembrane protein	gacgAATAATTgcca	-124	-118	tctaAATAATTagat	-945	-939	gcccAATAATTatca	-1415	-1409
AT1G67865		-0.94	-0.76	Hypothetical protein, defense response to fungus	gatcAATTATTaaag	-2012	-2006
AT4G08680		-0.95	-0.62	Transposable element gene; mutator-like transposase family	cacaAATTATTttta	-856	-850	acccAATAATTttgg	-1413	-1407
AT1G67870		-0.96	-0.76	Glycine-rich protein	tacgAATTATTgcca	-148	-142	agtcAATTATTatcc	-2303	-2297
AT2G32140	TIR-X	-0.97	-1.21	TIR-X transmembrane receptor (TOLL like); signal transduction; defense response	tattAATTATTaacg	-176	-170	attCAATTATTGggg	-276	-270	taatAATAATTtata	-581	-575
AT4G11310	CP-1	-0.97	-0.78	CP-1 (CYSTEINE PROTEASE 1), proteolysis involved in protein catabolic process	ataaAATAATTgtag	-1147	-1141	gttgAATTATTagtt	-1497	-1491	tgcaAATAATTgtaa	-1646	-1640	atagAATAATTaaat	-2967	-2961
AT1G21250	WAK1	-0.99	-1.77	WAK1 (CELL WALL-ASSOCIATED KINASE 1); encodes a cell wall-associated kinase that interacts with AtGRP3 and may function as a signaling receptor of extracellular matrix component such as oligogalacturonides. Response to salicylic acid, defense response to fungus, response to virus
AT5G01540	LecRKA4.1	-1.02	-0.99	LecRKA4.1 (LECTIN RECEPTOR KINASE A4.1); receptor kinase ; together with other members of the subfamily functions redundantly in the negative regulation of ABA response in seed germination; protein serine/threonine kinase activity	tggaAATTATTtgtt	-279	-273	actcAATTATTaata	-738	-732	gtaaAATAATTttaa	-1036	-1030
AT1G27730	ZAT10	-1.06	-1.41	SALT TOLERANCE ZINC FINGER; DNA-binding transcription factor activity; transcriptional repressor; zinc ion binding; response to oxidative stress, response to wounding, response to salt stress, response to cold	ccctAATTATTttcc	-298	-292	gcgaAATTATTagcc	-2702	-2696
AT3G26460		-1.08	-0.89	Polyketide cyclase/dehydrase and lipid transport superfamily protein. Involeved in defense response	tggaAATTATTtgca	-71	-65
AT1G72520	LOX4	-1.08	-1.02	LOX4 (LIPOXYGENASE 4); 13-lipoxygenase that is induced by abiotic stresses and triggers defense respones; oxidoreductase activity, jasmonic acid biosynthetic process, defense response, response to wounding	ttaaAATTATTttaa	-842	-836	tgcaAATAATTtgac	-2479	-2473	ctttAATAATTtctt	-2598	-2592
AT2G01520	MLP328	-1.10	-1.10	MLP328 (MLP-LIKE PROTEIN 328); cis-cinnamic acid responsive gene, member of the major latex protein-like gene family; plays a role in promoting vegetative growth and delaying ﬂowering; copper ion binding; defense response	cttgAATTATTtgcc	-1401	-1395	ctctAATTATTtgtc	-2116	-2110	taagAATTATTccca	-2186	-2180	tgtaAATAATTttca	-2960	-2954
AT2G26530	AR781	-1.10	-0.94	AR781 Pheromone receptor-like protein involved in the early elicitor signaling events and include ion fluxes across the plasma membrane, activation of MPKs and the formation of ROS related to PGPS1 and WRKY33.	tgcaAATTATTcaca	-169	-163	aaaaAATAATTctta	-1414	-1408	aattAATTATTtttt	-1588	-1582	ctacAATAATTaata	-2530	-2524	tattAATTATTatag	-2800	-2794
AT1G31580	ECS1	-1.11	-0.86	ECS1 Cell wall protein. ECS1 is not a Xcc750 resistance gene, but the genetic data indicate that ECS1 is linked to a locus influencing resistance to Xcc750. Defense response, response to bacterium, response to light stimulus	aaaaAATTATTgaag	-776	-770	agtgAATAATTttgc	-1168	-1162	agtgAATAATTttgc	-1200	-1194
AT5G39670	CML46	-1.11	-2.09	CML46 (CALMODULIN-LIKE 46); calcium-binding EF hand family protein, calmodulin like protein involved in negative regulation of pattern triggered immunity. Negative regulation of defense response to bacterium	agacAATAATTcata	-634	-628	tggaAATAATTtaca	-925	-919
AT1G80840	WRKY 40	-1.11	-1.50	WRKY40 (WRKY DNA-BINDING PROTEIN 40), DNA-binding transcription factor activity; pathogen-induced transcription factor; forms protein complexes with itself and with WRKY18 and WRKY60. Regulation of defense response, response to salicylic acid, response to jasmonic acid, response to ethylene, response to abscisic acid, response to stress, response to wounding	acatAATTATTgtct	-1683	-1677	tactAATAATTatca	-2489	-2483	acaaAATTATTattt	-2530	-2524
AT1G73330	ATDR4	-1.12	-0.94	ATDR4 (DROUGHT-REPRESSED 4) plant-specific protease inhibitor-like protein whose transcript level in root disappears in response to progressive drought stress. The decrease in transcript level is independent from abscisic acid level	acgtAATAATTttta	-785	-779	cacaAATTATTacag	-2174	-2168	ctatAATTATTttat	-2778	-2772
AT1G69840	AtHIR1	-1.17	-1.92	AtHIR1 (HYPERSENSITIVE INDUCED REACTION 1) SPFH/Band 7/PHB domain-containing membrane-associated protein family, protein histidine kinase binding	tgatAATTATTgaat	-226	-220	ctagAATTATTtttg	-842	-836	gagtAATTATTtttt	-1042	-1036
AT2G20142		-1.18	-1.72	Toll-Interleukin-Resistance (TIR) domain family protein; signal transduction; transmembrane receptor	agatAATAATTtcta	-89	-83	tttgAATAATTttac	-676	-670
AT1G24140	AT3-MMP	-1.22	-1.50	AT3-MMP Expression induced by fungal and bacterial pathogens; defense response to fungus; metalloendopeptidase activity, zinc ion binding	ttttAATAATTatat	-1182	-1176	atatAATTATTaaaa	-1290	-1284	aattAATTATTttga	-1706	-1700	tctaAATAATTaatg	-1938	-1932	tatgAATTATTgtct	-2274	-2268	tcttAATAATTaaag	-2626	-2620
AT5G20230	SAG14, BCB	-1.25	-2.49	SAG14 (SENESCENCE ASSOCIATED GENE 14), BCB (BLUE COPPER BINDING PROTEIN) Encodes a Al-stress-induced gene. Along with TCF, it promotes lignin biosynthesis in response to cold stress. Aluminum cation transport, cellular response to cold, cellular response to hypoxia, response to absence of light, response to oxidative stress, response to wounding	tcttAATAATTtcct	-2593	-2587
AT4G11890	ARCK1	-1.25	-1.35	ARCK1 (Receptor-like cytosolic kinase), protein kinase family protein; negatively controls abscisic acid and osmotic stress signal transduction; response to abscisic acid, response to cold, response to salt stress, response to water deprivation, regulation of defense response	taaaAATAATTgttt	-1080	-1074	ctaaAATAATTtcag	-1146	-1140	tcttAATTATTtcct	-2873	-2867
AT2G17040	NAC036	-1.33	-1.46	NAC (DOMAIN CONTAINING PROTEIN 36); NAC transcription factor family; involved in leaf and inflorescence stem morphogenesis	cctgAATAATTgttt	-995	-989
AT4G21090	MFDX2	-1.35	-1.29	MFDX2 (MITOCHONDRIAL FERREDOXIN 2); involved in electron transport chain, enables electron transfer activity
AT3G22231	PCC1	-1.74	-2.53	PCC1/PCM4 (PATHOGEN AND CIRCADIAN CONTROLLED 1); cysteine-rich and transmembrane domain-containing protein; controls the abscisic acid-mediated (ABA) signaling pathways; regulator of the flowering time in response to stress; plant defense response; regulation of lipid biosynthetic process, salicylic acid mediated signaling pathway	acaaAATAATTcaaa	-411	-405	ctctAATTATTagca	-1007	-1001	gaacAATTATTctat	-1251	-1245	atcCAATAATTGcct	-2509	-2503	tttaAATTATTtttc	-2902	-2896
AT5G52750		-1.81	-2.19	Heavy metal transport/detoxification superfamily protein	ttgtAATAATTtttc	-1544	-1538	gtttAATAATTattg	-1849	-1843	tttaAATTATTttta	-1867	-1861
AT3G56400	WRKY 70	-1.86	-1.97	WRKY70 (WRKY DNA-BINDING PROTEIN 70); transcription factor; function as activator of SA-dependent defence genes and a repressor of JA-regulated genes; response to reactive oxygen species; regulation of ethylene-activated signaling pathway; defense response	aataAATAATTcact	-557	-551	atgtAATAATTtaac	-1466	-1460	aattAATTATTcctg	-2255	-2249	ttttAATTATTcttt	-2352	-2346	tttaAATAATTaaat	-2640	-2634	taaaAATAATTgttg	-2823	-2817
AT5G10760	AED1	-1.98	-2.01	AED1 (APOPLASTIC EDS1-DEPENDENT 1); aspartyl protease; acts downstream of salicylic acid to suppress systemic immunity; response to stress	cgacAATAATTagta	-2792	-2786
AT2G24850	TAT3	-2.01	-2.21	TAT3 (TYROSINE AMINOTRANSFERASE 3); encodes a tyrosine aminotransferase that is responsive to treatment with jasmonic acid; response to wounding	aacaAATAATTggaa	-302	-296	ctttAATTATTgtaa	-710	-704	actaAATTATTttga	-1269	-1263
AT5G22380	NAC90	-2.02	-1.70	NAC90 (NAC domain containing protein 90); transcription factor; negative regulator of SA-mediated leaf senescence	aacgAATTATTgatg	-2227	-2221
AT5G52760		-2.22	-2.98	Copper transport protein family; probable heavy-metal-binding protein	ttcgAATTATTttcg	-563	-557	acctAATTATTattt	-853	-847	ctaaAATAATTttga	-1776	-1770	ttaaAATAATTatgc	-2741	-2735
AT3G01470	ATHB1	-2.62	-2.89	ATHB1 Encodes a homeodomain leucine zipper class I (HD-Zip I)	gtgtAATTATTaata	-1770	-1764	tttgAATAATTaact	-1878	-1872
AT2G04070	AtDTX1	-2.74	-2.59	DTX1 (MATE efflux family protein); antiporter/ drug transporter/ transporter , plasma membrane localized; transmembrane transporter activity	aagtAATTATTcgag	-732	-726	gaaaAATTATTcgaa	-1381	-1375
AT4G21100	DDB1B	-3.55	-3.50	DDB1B (DAMAGED DNA BINDING PROTEIN 1B); may form a complex with DET1 to regulate photomorphogenesis. The DDB1b protein binds with a number of DWD-containing proteins and may form part of a CUL4-based E3 ubiquitin ligase; involved in protein ubiquitination, damaged DNA binding	ttcaAATTATTcttg	-1538	-1532
* Value not statistically significative
