# Supplementary material for: ATHB1 Interacts with Hormone-Related Gene Regulatory Networks Involved in Biotic and Abiotic Stress Responses in Arabidopsis
Source: Cells. 2025 Sep 17;14(18):1456. doi: 10.3390/cells14181456 (PMC12468107; doi:10.3390/cells14181456)
Supplement: Supplementary file 1 [file cells-14-01456-s001.zip › proofreading_Forte et al_Supplementary Table S2.xlsx]

## Sheet: Suppl Table S2
Supplementary Table S2. GO Biological Process (BP) category for the downregulated genes (no enriched terms were detected for the upregulated genes)
Analysis Type:	PANTHER Overrepresentation Test (Released 20240226)
Annotation Version and Release Date:	GO Ontology database DOI: 10.5281/zenodo.10536401 Released 2024-01-17
Analyzed List:	Client Text Box Input (Arabidopsis thaliana)
Reference List:	Arabidopsis thaliana (all genes in database)
Test Type:	FISHER
Correction:	FDR
GO biological process complete	Arabidopsis thaliana - REFLIST (27436)	Client Text Box Input (77)	Client Text Box Input (expected)	Client Text Box Input (over/under)	Client Text Box Input (Fold Enrichment)	Client Text Box Input (raw P-value)	Client Text Box Input (FDR)		The GOs highlighted by Panther at the hierarchical level are highlighted in grey. Analysis results are sorted hierarchically by default to understand hierarchical relationships between overrepresented or enriched functional classes.
induced systemic resistance, jasmonic acid mediated signaling pathway (GO:0009864)	10	2	.03	+	71.26	3.45E-04	3.59E-02
salicylic acid mediated signaling pathway (GO:0009863)	49	4	.14	+	29.09	1.10E-05	1.68E-03
cellular response to salicylic acid stimulus (GO:0071446)	56	4	.16	+	25.45	1.89E-05	2.72E-03
regulation of jasmonic acid mediated signaling pathway (GO:2000022)	43	3	.12	+	24.86	2.42E-04	2.67E-02
systemic acquired resistance (GO:0009627)	68	4	.19	+	20.96	4.07E-05	5.46E-03
jasmonic acid mediated signaling pathway (GO:0009867)	71	4	.20	+	20.07	4.83E-05	6.32E-03
activation of innate immune response (GO:0002218)	54	3	.15	+	19.80	4.76E-04	4.78E-02
cellular response to jasmonic acid stimulus (GO:0071395)	75	4	.21	+	19.00	5.99E-05	7.49E-03
cellular response to fatty acid (GO:0071398)	79	4	.22	+	18.04	7.34E-05	8.98E-03
response to salicylic acid (GO:0009751)	180	9	.51	+	17.82	2.03E-09	5.18E-07
positive regulation of defense response (GO:0031349)	121	6	.34	+	17.67	1.19E-06	2.10E-04
cellular response to hypoxia (GO:0071456)	238	11	.67	+	16.47	6.71E-11	2.36E-08
cellular response to decreased oxygen levels (GO:0036294)	240	11	.67	+	16.33	7.34E-11	2.43E-08
cellular response to oxygen levels (GO:0071453)	241	11	.68	+	16.26	7.67E-11	2.40E-08
response to hypoxia (GO:0001666)	265	12	.74	+	16.13	1.08E-11	5.07E-09
response to wounding (GO:0009611)	268	12	.75	+	15.95	1.23E-11	5.34E-09
response to decreased oxygen levels (GO:0036293)	269	12	.75	+	15.89	1.29E-11	5.18E-09
response to oxygen levels (GO:0070482)	271	12	.76	+	15.78	1.41E-11	5.27E-09
response to oomycetes (GO:0002239)	102	4	.29	+	13.97	1.98E-04	2.23E-02
regulation of defense response (GO:0031347)	295	11	.83	+	13.29	6.57E-10	1.76E-07
response to jasmonic acid (GO:0009753)	191	7	.54	+	13.06	1.13E-06	2.05E-04
response to fungus (GO:0009620)	384	14	1.08	+	12.99	3.31E-12	1.69E-09
positive regulation of response to biotic stimulus (GO:0002833)	110	4	.31	+	12.96	2.64E-04	2.86E-02
response to fatty acid (GO:0070542)	195	7	.55	+	12.79	1.30E-06	2.21E-04
defense response to fungus (GO:0050832)	279	10	.78	+	12.77	6.06E-09	1.36E-06
positive regulation of response to external stimulus (GO:0032103)	114	4	.32	+	12.50	3.03E-04	3.21E-02
response to organic cyclic compound (GO:0014070)	326	10	.91	+	10.93	2.65E-08	5.52E-06
regulation of response to biotic stimulus (GO:0002831)	218	6	.61	+	9.81	3.48E-05	4.89E-03
response to bacterium (GO:0009617)	511	14	1.43	+	9.76	1.46E-10	4.31E-08
response to oxidative stress (GO:0006979)	455	12	1.28	+	9.40	5.20E-09	1.22E-06
regulation of response to external stimulus (GO:0032101)	233	6	.65	+	9.18	5.04E-05	6.45E-03
regulation of response to stress (GO:0080134)	432	11	1.21	+	9.07	3.42E-08	6.86E-06
defense response (GO:0006952)	1109	27	3.11	+	8.67	1.11E-18	2.08E-15
positive regulation of response to stimulus (GO:0048584)	291	7	.82	+	8.57	1.79E-05	2.65E-03
defense response to bacterium (GO:0042742)	391	9	1.10	+	8.20	1.52E-06	2.51E-04
immune system process (GO:0002376)	220	5	.62	+	8.10	3.92E-04	4.00E-02
response to external biotic stimulus (GO:0043207)	1211	27	3.40	+	7.94	1.02E-17	1.43E-14
response to other organism (GO:0051707)	1211	27	3.40	+	7.94	1.02E-17	1.14E-14
response to biotic stimulus (GO:0009607)	1214	27	3.41	+	7.92	1.08E-17	1.01E-14
defense response to symbiont (GO:0140546)	270	6	.76	+	7.92	1.14E-04	1.33E-02
biological process involved in interspecies interaction between organisms (GO:0044419)	1225	27	3.44	+	7.85	1.36E-17	1.09E-14
defense response to other organism (GO:0098542)	883	19	2.48	+	7.67	3.19E-12	1.80E-09
response to external stimulus (GO:0009605)	1686	27	4.73	+	5.71	3.49E-14	2.45E-11
cellular response to chemical stimulus (GO:0070887)	1152	18	3.23	+	5.57	2.25E-09	5.51E-07
response to lipid (GO:0033993)	893	13	2.51	+	5.19	1.13E-06	2.12E-04
regulation of response to stimulus (GO:0048583)	848	12	2.38	+	5.04	4.09E-06	6.57E-04
response to oxygen-containing compound (GO:1901700)	1598	22	4.48	+	4.91	2.73E-10	7.67E-08
response to stress (GO:0006950)	3467	47	9.73	+	4.83	1.93E-23	1.08E-19
response to chemical (GO:0042221)	2763	33	7.75	+	4.26	7.66E-14	4.79E-11
cellular response to stress (GO:0033554)	1195	14	3.35	+	4.17	5.28E-06	8.25E-04
response to organic substance (GO:0010033)	1804	21	5.06	+	4.15	1.50E-08	3.25E-06
response to inorganic substance (GO:0010035)	822	9	2.31	+	3.90	4.86E-04	4.80E-02
response to hormone (GO:0009725)	1376	13	3.86	+	3.37	1.10E-04	1.32E-02
response to stimulus (GO:0050896)	5875	55	16.49	+	3.34	7.46E-21	2.10E-17
cellular response to stimulus (GO:0051716)	2698	25	7.57	+	3.30	4.21E-08	8.16E-06
response to endogenous stimulus (GO:0009719)	1406	13	3.95	+	3.29	1.36E-04	1.57E-02
response to abiotic stimulus (GO:0009628)	2255	18	6.33	+	2.84	4.04E-05	5.55E-03
